# Supplementary material for: Isotemporal Substitution Analysis of Accelerometer-Derived Sedentary Behavior and Physical Activity on Cardiometabolic Health in Korean Adults: A Population-Based Cross-Sectional Study
Source: Int J Environ Res Public Health. 2021 Oct 22;18(21):11102. doi: 10.3390/ijerph182111102 (PMC8583396; doi:10.3390/ijerph182111102)
Supplement: Supplementary file 1 [file ijerph-18-11102-s001.zip]

Archive with 1 entries (1 files):
- ijerph-1426540-supplementary.pdf
